# Supplementary material for: Analysis of White and Dark without Pressure in a Young Myopic Group Based on Ultra-Wide Swept-Source Optical Coherence Tomography Angiography
Source: J Clin Med. 2022 Aug 18;11(16):4830. doi: 10.3390/jcm11164830 (PMC9410463; doi:10.3390/jcm11164830)
Supplement: Supplementary file 1 [file jcm-11-04830-s001.zip]

Archive with 1 entries (1 files):
- jcm-1819366-supplementary.pdf
